# Supplementary material for: Characterization and Cellular Toxicity Studies of Commercial Manganese Oxide Nanoparticles
Source: Nanomaterials (Basel). 2024 Jan 16;14(2):198. doi: 10.3390/nano14020198 (PMC10821457; doi:10.3390/nano14020198)
Supplement: Supplementary file 1 [file nanomaterials-14-00198-s001.zip]

Archive with 1 entries (1 files):
- nanomaterials-2746821-supplementary.pdf
